# Supplementary material for: Evaluation of Topical Reconstituted HDL as a Treatment for Diabetic Wounds in Murine and Porcine Models
Source: Biomolecules. 2026 Jul 9;16(7):1001. doi: 10.3390/biom16071001 (PMC13407075; doi:10.3390/biom16071001)
Supplement: Supplementary file 1 [file biomolecules-16-01001-s001.zip]

Archive with 3 entries (3 files):
- ARRIVE study plans.pdf
- biomolecules-4343985-gel.pdf
- Wound-Healing rHDL_Supplemental_Material.pdf
